# Supplementary material for: Detoxification of deoxynivalenol by pathogen-inducible tau-class glutathione transferases from wheat
Source: J Biol Chem. 2025 Aug 14;301(10):110600. doi: 10.1016/j.jbc.2025.110600 (PMC12624782; doi:10.1016/j.jbc.2025.110600)
Supplement: Supporting Table S1 [file mmc2.xlsx]

## Sheet: FINAL_6jun_onlyTA_only_GST_10
Gene ID	NIL38_Fusarium_3h	NIL38_Fusarium_6h	NIL38_Fusarium_12h	NIL38_Fusarium_24h	NIL38_Fusarium_36h	NIL38_Fusarium_48h	NIL38_mock_3h	NIL38_mock_6h	NIL38_mock_12h	NIL38_mock_24h	NIL38_mock_36h	NIL38_mock_48h	NIL51_Fusarium_3h	NIL51_Fusarium_6h	NIL51_Fusarium_12h	NIL51_Fusarium_24h	NIL51_Fusarium_36h	NIL51_Fusarium_48h	NIL51_mock_3h	NIL51_mock_6h	NIL51_mock_12h	NIL51_mock_24h	NIL51_mock_36h	NIL51_mock_48h	Cluster
Traes_1AL_1B8FDA3D4	8	4	11	14	2	16	13	4	13	11	7	19	4	6	8	1	1	13	3	9	12	11	17	6	1
Traes_1DL_96374948E	19	16	18	15	18	94	1	17	13	3	4	9	5	13	15	16	22	54	8	11	7	6	5	5	1
Traes_2AL_0245451A4	29	27	23	32	28	17	19	22	28	37	19	32	32	25	24	46	1	15	18	23	23	24	16	35	1
Traes_2BL_32FE5AEF9	33	23	26	45	27	9	29	25	16	41	28	33	23	26	26	36	27	31	37	33	24	35	19	5	1
Traes_2BL_B6126D9A7	16	26	16	19	22	15	13	23	3	27	26	31	29	27	18	2	16	26	22	28	31	23	23	24	1
Traes_3AL_940B43A02	19	2	17	2	1	22	25	17	21	21	2	24	26	18	21	6	23	23	19	14	22	11	2	26	1
Traes_3AS_6A756328A	25	23	6	18	37	91	18	23	9	12	0	4	12	1	4	2	36	43	32	19	5	1	2	7	1
Traes_3B_2DCA23615	16	6	11	12	9	2	6	7	1	14	32	26	9	9	1	8	1	14	8	4	6	13	8	12	1
Traes_3DS_9155F5F69	11	1	11	14	7	8	22	18	13	14	13	5	3	9	12	6	19	8	12	26	6	3	12	8	1
Traes_4BL_47A020E26	2	13	9	1	21	5	14	9	5	13	9	5	12	15	11	2	24	44	18	16	6	8	11	6	1
Traes_4BL_689C6389A	5	18	8	15	11	12	2	15	15	17	7	12	1	14	12	22	1	16	14	3	15	7	2	21	1
Traes_4BL_B6B621405	21	31	29	28	4	3	17	34	35	15	42	42	18	24	26	31	25	24	21	21	32	38	44	28	1
Traes_4DL_097863C94	9	6	21	13	13	0	7	11	15	11	18	9	8	9	6	7	12	9	8	8	12	12	13	14	1
Traes_4DL_E1F977668	4	9	7	6	15	7	1	14	5	14	12	1	6	6	7	1	15	7	11	1	8	7	12	11	1
Traes_4DL_F6ECCBBB9	4	5	8	34	26	81	6	1	3	28	17	3	4	12	4	17	38	57	11	5	2	14	12	14	1
Traes_4DS_85D726783	28	21	7	5	7	36	15	9	1	7	14	59	15	1	4	4	9	48	3	1	6	48	8	53	1
Traes_5BL_0DF672776	9	13	2	31	14	18	9	9	18	3	7	7	5	11	17	26	26	24	1	6	17	6	11	9	1
Traes_5BL_11A43A5CE	19	9	14	14	17	25	23	2	13	23	16	25	21	21	19	16	16	18	22	12	23	23	19	26	1
Traes_7AL_0079B785F	53	4	13	21	14	18	66	35	15	13	1	15	52	37	13	27	23	12	43	39	16	15	8	11	1
Traes_7BL_306E3FC40	27	17	16	15	14	22	27	27	21	18	27	24	36	3	18	21	12	15	28	22	16	28	23	36	1
Traes_7BS_D822D9714	17	16	16	7	2	9	13	13	8	0	0	0	16	16	17	1	5	8	25	18	4	1	3	0	1
Traes_7DL_4A427E3BF	7	12	1	15	11	17	13	1	9	2	16	14	15	12	11	1	13	3	4	12	11	15	16	15	1
Traes_7DS_58752671F	15	13	26	22	19	14	11	13	27	16	35	16	15	22	21	24	19	11	14	18	26	12	29	24	1
Traes_7DS_A033FA00E	15	11	7	13	13	21	3	17	2	13	14	19	11	9	19	13	11	12	18	14	14	17	13	16	1
Traes_7DS_A558EA678	9	3	9	6	18	11	21	12	12	12	23	22	5	1	7	12	13	15	3	9	7	24	2	15	1
Traes_1AL_C40703A29	23	63	51	214	336	816	26	22	8	5	6	2	23	29	83	69	279	755	17	27	22	5	6	3	2
Traes_1DL_7BCE5B151	7	11	18	46	162	795	8	14	25	13	11	8	12	1	28	34	186	634	0	4	18	6	13	11	2
Traes_2DS_1063CD755	0	5	26	67	105	127	0	0	4	0	4	2	0	2	23	51	89	121	0	0	2	0	7	3	2
Traes_3AS_F434A9F61	19	2	7	42	91	348	6	33	9	6	1	5	27	32	11	27	92	245	14	6	5	6	8	12	2
Traes_4AL_396A6E2B8	61	43	48	5	125	277	21	25	9	12	2	4	35	24	49	61	185	346	14	18	1	3	3	3	2
Traes_5BL_B4E4DBF4A	9	7	11	32	13	731	23	6	5	5	4	7	21	1	8	17	10	654	24	11	5	7	7	0	2
Traes_7DL_DEAB90162	28	3	31	45	183	238	3	15	16	9	9	2	18	13	27	4	13	229	4	6	5	11	3	3	2
Traes_1AL_1A9EB2CBB	43	47	62	112	216	669	33	58	52	47	1	12	58	39	87	97	227	604	6	41	41	57	31	16	3
Traes_1AL_2103C5913	26	77	119	218	19	538	32	6	76	5	24	24	4	46	126	147	153	552	25	45	53	35	19	17	3
Traes_1AL_C64C85707	154	206	284	449	555	1467	142	122	116	139	53	68	175	20	272	367	581	1219	107	129	118	155	65	7	3
Traes_1AL_CA2AFD745	333	18	162	493	467	1665	212	147	5	114	37	47	38	158	146	411	438	1604	272	98	44	106	41	61	3
Traes_1AL_CC4CF4E71	51	63	91	207	552	1904	46	32	32	3	23	2	69	49	108	11	637	174	73	46	41	45	37	18	3
Traes_1AS_00BD72553	68	9	109	155	159	389	74	92	79	72	3	47	64	68	114	91	127	247	37	68	64	54	34	4	3
Traes_1BL_A5CC574CF	232	19	276	309	525	102	171	143	142	219	87	156	168	119	19	323	492	1045	148	92	11	166	10	106	3
Traes_1BL_ACE9E7BF8	106	229	282	232	313	764	13	183	147	10	34	18	98	167	238	15	297	852	84	156	139	78	44	36	3
Traes_2AS_F15D136CF	88	174	256	353	567	1057	4	62	39	35	37	2	77	176	249	314	557	845	39	5	28	23	29	24	3
Traes_3B_B3D9555E7	36	7	67	98	402	757	3	44	33	24	34	15	33	6	86	91	262	501	28	39	29	13	25	24	3
Traes_4BS_615DE1514	93	128	111	573	351	1281	72	98	46	67	38	56	73	94	77	321	345	1067	72	78	38	58	34	51	3
Traes_5AS_C7A2BE5AD	108	171	222	298	239	453	77	112	126	64	9	21	81	14	196	196	219	448	65	106	89	41	31	29	3
Traes_6AS_4FB64483A	176	195	203	214	654	915	143	174	142	94	76	78	168	223	219	211	59	872	149	173	156	86	84	73	3
Traes_6BS_6D372C770	302	218	219	188	57	541	221	225	138	88	8	45	218	204	211	19	594	46	257	173	135	81	69	42	3
Traes_7AS_B97EB9A75	151	13	199	214	431	647	77	96	8	42	25	24	141	118	214	21	384	679	6	68	69	23	24	24	3
Traes_7DS_B1A1906F8	232	154	168	202	152	426	187	19	131	137	33	45	17	156	125	154	14	301	208	134	11	117	32	38	3
Traes_7DS_CB8E9331D	107	138	14	201	265	359	53	73	68	59	25	24	113	95	174	153	214	321	57	66	57	32	31	21	3
Traes_1AL_CFF403F3E	0	0	0	0	0	0	0	0	0	0	0	0	0	0	0	0	0	0	0	0	0	0	0	0	4
Traes_1AS_41D309C22	0	0	0	0	0	0	0	0	0	0	0	0	0	0	0	0	0	0	0	0	0	0	0	0	4
Traes_1AS_41D309C221	0	0	0	0	0	0	0	0	0	0	0	0	0	0	0	0	0	0	0	0	0	0	0	0	4
Traes_1AS_45485DAE5	3	2	7	3	11	7	0	3	2	3	15	17	0	0	0	0	6	11	7	1	0	0	9	18	4
Traes_1AS_8A319EC97	0	0	0	0	0	0	0	0	0	0	0	0	0	0	0	0	0	2	0	0	0	0	0	0	4
Traes_1AS_D25875432	0	0	4	3	0	4	0	0	0	0	0	0	1	0	0	0	0	4	3	0	0	0	0	1	4
Traes_1BL_5540F035C	0	7	7	1	6	7	0	1	8	6	6	6	0	3	11	4	9	6	0	3	7	11	13	9	4
Traes_1BL_C77593483	4	4	7	9	6	6	2	3	8	11	1	12	5	6	7	5	7	6	8	2	2	7	4	13	4
Traes_1BS_0012F8EB1	0	0	0	0	0	0	0	0	0	0	0	0	0	0	0	0	0	0	0	0	0	0	0	0	4
Traes_1BS_2E8EE06AF	0	0	0	0	0	0	0	0	0	0	0	0	0	0	0	0	0	0	0	0	0	0	0	0	4
Traes_1BS_51D0630EC	0	0	0	0	0	0	0	0	0	0	0	0	0	0	0	0	0	0	0	0	0	0	0	0	4
Traes_1BS_6B5A4BA2F	0	0	0	0	0	0	0	0	0	0	0	0	0	0	0	0	0	0	0	0	0	0	0	0	4
Traes_1BS_6FEB6D656	0	4	0	0	0	3	0	0	0	3	0	0	0	0	0	3	0	4	0	1	0	0	0	0	4
Traes_1BS_76843A34A	0	0	0	0	0	0	0	0	0	0	0	0	0	0	0	0	0	0	0	0	0	0	0	0	4
Traes_1BS_9C956DD02	0	0	2	2	6	8	0	0	0	0	1	0	0	0	0	3	4	5	0	0	2	0	0	0	4
Traes_1BS_FC459D4DD	0	0	0	0	0	0	0	0	0	0	0	0	0	0	0	0	0	0	0	0	0	0	0	0	4
Traes_1DL_1B7CF6A10	0	0	0	0	0	0	0	0	0	0	0	0	0	0	0	0	0	0	0	0	0	0	0	0	4
Traes_1DL_7D198BE73	0	0	0	0	0	0	0	0	0	0	0	0	0	0	0	0	0	0	0	0	0	0	0	0	4
Traes_1DL_C72091F90	0	0	0	0	0	3	0	0	0	0	0	0	0	0	0	0	2	0	0	0	0	0	0	0	4
Traes_1DS_6F9483CAA	0	0	0	0	0	0	0	0	0	0	0	0	0	0	0	0	0	0	0	0	0	0	0	0	4
Traes_1DS_91BA6AC75	0	0	0	0	0	0	0	0	0	0	0	0	0	0	0	0	0	0	0	0	0	0	0	0	4
Traes_1DS_B686BC1E0	0	0	0	0	0	0	0	0	0	0	0	0	0	0	0	0	0	0	0	0	0	0	0	0	4
Traes_1DS_E55F00FDB	0	0	0	0	3	16	0	0	1	0	0	0	0	0	0	0	0	5	0	0	0	0	3	0	4
Traes_2AL_3D1012D61	0	0	0	0	0	0	0	0	0	0	0	0	0	0	0	0	0	4	0	0	0	0	0	0	4
Traes_2AL_DBE3ACE09	0	0	0	2	7	22	0	0	0	0	0	0	0	0	0	1	6	17	0	0	0	0	0	0	4
Traes_2AS_69151CD1D	0	4	1	0	2	31	0	0	3	3	1	0	1	0	4	0	4	19	0	0	0	0	0	4	4
Traes_2BL_10675DDF0	0	0	0	0	0	0	0	0	0	0	0	0	0	0	0	0	0	0	0	0	0	0	0	0	4
Traes_2BL_2619F27F8	0	0	0	0	0	0	0	0	0	0	0	0	0	0	0	0	0	0	0	0	0	0	0	0	4
Traes_2BL_54C69C35D	0	0	0	0	0	0	0	0	0	0	0	0	0	0	0	0	0	0	0	0	0	0	0	0	4
Traes_2BL_A3EEF39A3	0	0	0	0	0	0	0	0	0	0	0	0	0	0	0	0	0	3	0	0	0	0	0	0	4
Traes_2BL_F77906414	0	0	0	0	2	6	0	0	0	0	0	0	0	0	0	0	4	4	0	0	0	0	0	0	4
Traes_2BS_319D96717	0	0	0	0	0	12	0	0	0	0	0	0	0	0	0	0	0	11	0	0	0	0	8	0	4
Traes_2DL_3C552A275	0	0	0	0	0	0	0	0	0	0	0	0	0	0	0	0	0	0	0	0	0	0	0	0	4
Traes_2DL_4E6A9F76F	0	0	0	0	0	0	0	0	0	0	0	0	0	0	0	0	0	0	0	0	0	0	0	0	4
Traes_2DL_77FEB7329	0	0	0	0	0	0	0	0	0	0	0	0	0	0	0	0	0	0	0	0	0	0	0	0	4
Traes_2DL_87838170E	0	0	0	0	1	1	0	0	0	0	0	0	0	0	0	0	0	11	0	0	0	0	0	0	4
Traes_2DL_A598C34FD	0	0	0	0	0	0	0	0	0	0	0	0	0	0	0	0	0	0	0	0	0	0	0	0	4
Traes_2DL_E3DF671E3	0	0	0	0	0	0	0	0	0	0	0	0	0	0	0	0	0	0	0	0	0	0	0	0	4
Traes_3AL_A9D2FD9C1	0	0	0	0	0	0	0	0	0	0	0	0	0	0	0	0	0	0	0	0	0	0	0	0	4
Traes_3AL_B9A32D1E8	5	9	4	6	7	5	3	0	15	4	5	0	8	5	6	11	8	9	9	6	5	12	4	7	4
Traes_3AL_C777CC194	0	0	0	0	11	1	0	0	0	0	0	0	0	0	0	3	7	9	0	0	0	0	0	0	4
Traes_3AL_D45F1F789	0	0	0	0	0	0	0	0	0	0	0	0	0	0	0	0	0	0	0	0	0	0	0	0	4
Traes_3AS_0381E1B36	0	0	0	0	0	0	0	0	0	0	0	0	0	0	0	0	0	0	0	0	0	0	0	0	4
Traes_3B_1B7EAAB22	0	0	0	0	0	3	0	0	0	0	0	0	0	0	0	0	0	5	0	0	0	0	0	0	4
Traes_3B_1F3BC8ABD	0	0	0	0	0	0	0	0	0	0	0	0	0	0	0	0	0	0	0	0	0	0	0	0	4
Traes_3B_273DC3549	0	0	0	0	0	3	0	2	0	0	0	5	0	2	0	0	0	0	0	0	0	0	0	0	4
Traes_3B_2B7814199	0	0	0	0	0	0	0	0	0	0	0	0	0	0	0	0	0	0	0	0	0	0	0	0	4
Traes_3B_2E0C9F193	0	0	0	0	0	0	0	0	0	0	0	0	0	0	0	0	0	0	0	0	0	0	0	0	4
Traes_3B_601B500B5	0	0	0	0	0	0	0	0	0	0	0	0	0	0	0	2	18	37	0	0	0	0	0	0	4
Traes_3B_613BC047E	0	0	0	0	0	0	0	0	0	0	0	0	0	0	0	0	0	0	0	0	0	0	0	0	4
Traes_3B_7E7FDB82B	7	11	2	2	1	25	1	15	0	0	0	0	6	12	2	4	5	8	9	3	0	0	0	0	4
Traes_3B_7E7FDB82B1	0	0	0	0	0	7	0	0	0	0	0	0	0	0	0	0	3	1	0	0	0	0	0	0	4
Traes_3B_8F22A0CA0	0	0	0	0	0	5	0	0	0	0	0	0	0	0	0	0	0	0	0	0	0	0	0	0	4
Traes_3B_919AAD1A5	0	0	0	0	0	5	0	0	0	0	0	0	0	0	0	0	8	0	0	4	0	0	0	0	4
Traes_3B_A21CA83AE	0	0	0	0	0	0	0	0	0	0	0	0	0	0	0	0	0	0	0	0	0	0	0	0	4
Traes_3B_C0DE9B8DE	0	0	0	0	0	0	0	0	0	0	0	0	0	0	0	0	0	0	0	0	0	0	0	0	4
Traes_3B_CFE0EF1F3	0	0	0	0	0	0	0	0	0	0	0	0	0	0	0	0	0	2	0	0	0	0	0	0	4
Traes_3B_D5BF6DDB3	0	2	0	0	0	0	0	0	0	0	0	0	0	0	0	0	0	0	0	0	0	0	0	0	4
Traes_3B_D88923319	0	0	0	0	0	0	0	0	0	0	0	0	0	0	0	0	0	0	0	0	0	0	0	0	4
Traes_3B_ED2999287	0	0	0	0	0	0	0	0	0	0	0	0	0	0	0	0	0	0	0	0	0	0	0	0	4
Traes_3B_F1C4DE560	0	0	0	0	0	0	0	0	0	0	0	0	0	0	0	0	0	0	0	0	0	0	0	0	4
Traes_3B_F1C4DE5601	0	0	0	0	0	0	0	0	0	0	0	0	0	0	0	0	0	0	0	0	0	0	0	0	4
Traes_3B_F239F8489	0	0	0	2	0	0	0	2	0	0	0	0	2	0	3	0	0	0	0	0	0	0	0	0	4
Traes_3DL_1028CA135	0	0	0	0	0	0	0	0	0	0	0	0	0	0	0	0	0	0	0	0	0	0	0	0	4
Traes_3DL_646466A56	0	0	0	0	2	4	0	0	0	0	0	0	0	0	0	0	5	3	0	0	0	0	0	0	4
Traes_3DL_8D15D0EF8	0	0	0	0	0	0	0	0	0	0	0	0	0	0	0	0	0	0	0	0	0	0	0	0	4
Traes_4AL_26567AFFC	0	0	0	0	0	4	0	3	0	0	0	0	0	0	0	0	3	0	0	1	0	0	0	0	4
Traes_4AL_347F5BB64	0	0	0	0	0	0	0	0	0	0	0	0	0	0	0	0	0	0	0	0	0	0	0	0	4
Traes_4AL_61878DCD7	0	0	0	0	0	0	0	0	0	0	0	0	0	0	0	0	0	0	0	0	0	0	0	0	4
Traes_4AL_75336D24C	0	0	0	0	4	8	0	0	0	0	0	0	0	0	0	0	6	8	0	0	0	0	0	0	4
Traes_4AL_80727DCA6	1	4	3	8	11	8	1	0	3	0	0	0	4	4	5	5	8	13	0	1	2	0	0	0	4
Traes_4AL_B185ECEB6	0	0	0	0	0	0	0	0	0	0	0	0	0	0	0	0	0	0	0	0	0	0	0	0	4
Traes_4AL_E4776175A	0	0	0	0	0	0	0	0	3	0	0	0	0	0	0	0	6	0	0	0	0	0	0	0	4
Traes_4AS_5F0F67074	3	3	1	4	5	5	6	11	9	6	2	15	3	7	4	0	8	6	0	6	9	5	9	3	4
Traes_4AS_9EEA5E59D	0	0	0	0	1	15	0	4	0	0	0	0	1	0	0	0	2	13	3	0	0	9	0	0	4
Traes_4AS_D7D3552A7	0	0	0	0	0	0	0	0	0	0	0	0	0	0	0	0	0	0	0	0	0	0	0	0	4
Traes_4BL_1DF21E782	0	0	0	0	0	0	0	0	0	0	0	0	0	0	0	0	0	1	0	0	0	0	0	0	4
Traes_4BL_22CDAA1BD	0	0	0	3	2	14	0	0	0	0	0	0	0	0	0	1	6	13	3	0	0	0	4	0	4
Traes_4BL_47F579FE4	0	0	0	0	0	2	0	0	4	0	2	0	0	1	0	0	0	0	0	0	0	0	0	0	4
Traes_4BL_49178F45C	0	0	0	0	0	0	0	0	0	0	0	3	0	0	0	0	3	1	0	1	0	9	2	3	4
Traes_4BL_64B3F2E63	0	0	3	5	3	4	0	4	8	2	2	5	3	0	4	3	0	6	6	0	4	3	0	8	4
Traes_4BS_16604050F	0	0	0	0	0	0	0	0	0	0	0	0	0	0	0	0	0	0	0	0	0	0	0	0	4
Traes_4BS_AB39A503A	0	0	0	0	0	0	0	0	0	0	0	0	0	0	0	0	0	0	0	0	0	0	0	0	4
Traes_4DL_0E518AAF6	0	0	0	0	0	0	0	0	0	0	0	0	0	0	0	0	0	0	0	0	0	0	0	0	4
Traes_4DL_8E3C8AE92	3	4	0	5	6	0	4	0	3	1	1	0	0	8	1	6	4	0	0	4	7	5	3	3	4
Traes_4DL_A8B1C1ADE	3	1	0	0	0	2	0	0	4	0	2	0	0	0	0	7	0	0	0	0	2	3	4	0	4
Traes_4DL_CB06992BD	0	0	1	0	2	2	1	0	1	3	0	0	0	2	0	0	2	7	1	0	0	0	0	0	4
Traes_5AL_0A87AC1C8	0	0	0	0	0	0	0	0	0	0	0	0	0	0	0	0	0	0	0	0	0	0	0	0	4
Traes_5AL_1398FADD4	0	0	0	2	0	0	0	0	0	0	0	0	0	0	0	0	0	0	0	0	0	0	0	0	4
Traes_5AL_5DE2B4126	3	0	4	3	4	5	0	4	1	4	0	7	0	0	2	3	8	0	0	0	1	0	0	0	4
Traes_5AL_83C2FC849	0	0	3	0	0	0	0	0	1	3	0	6	0	0	0	2	0	0	0	2	0	2	0	0	4
Traes_5AL_B773B0536	3	0	3	5	4	7	3	4	7	3	7	7	2	0	5	7	4	3	3	0	5	0	9	2	4
Traes_5AL_C0FF60C55	0	0	0	0	0	0	0	0	0	0	0	3	0	0	0	0	0	0	0	0	0	0	0	0	4
Traes_5AL_E79841D2F	0	0	0	0	0	4	0	0	2	0	0	0	0	0	0	0	0	0	0	0	0	0	2	0	4
Traes_5AS_02638FEDE	0	0	0	0	0	0	0	0	0	0	0	0	0	0	0	0	0	0	0	0	0	0	0	0	4
Traes_5BL_4215B5C4A	0	0	0	0	0	0	0	0	0	0	0	0	0	0	0	0	0	0	0	0	0	0	0	0	4
Traes_5BL_4FFD33840	0	0	0	0	0	0	0	0	0	0	0	0	0	0	0	0	0	0	0	0	0	0	0	0	4
Traes_5BL_4FFD338401	0	0	0	0	0	0	0	0	0	0	0	0	0	0	0	0	0	0	0	0	0	0	0	0	4
Traes_5BL_A1649005D	0	0	0	0	0	0	0	0	0	0	0	0	0	0	0	0	0	0	0	0	0	0	0	2	4
Traes_5BL_FE3F45DBC	0	0	0	0	0	0	0	0	0	0	0	0	0	0	0	0	0	0	0	0	0	0	0	0	4
Traes_5BS_6E1976090	0	0	0	0	0	0	0	0	0	0	0	0	0	0	0	0	0	0	0	0	0	0	0	0	4
Traes_5BS_8A188BC5A	0	0	0	0	0	0	0	0	0	0	0	0	0	0	0	0	0	0	0	0	0	0	0	0	4
Traes_5BS_B85FEBB24	0	0	0	0	0	0	0	0	0	0	0	0	0	0	0	0	0	0	0	0	0	0	0	0	4
Traes_5BS_E7DEF21BD	0	0	0	0	0	0	0	0	0	0	0	0	0	0	0	0	0	0	0	0	0	0	0	0	4
Traes_5BS_E7DEF21BD1	0	0	0	0	0	0	0	0	0	0	0	0	0	0	0	0	0	0	0	0	0	0	0	0	4
Traes_5DL_58B23C5A4	0	0	0	0	0	0	0	0	0	0	0	0	0	0	0	0	4	3	0	0	0	0	0	0	4
Traes_5DL_5C26BBD7C	0	0	0	0	0	0	0	0	0	0	0	0	0	0	0	0	0	0	0	0	0	0	0	0	4
Traes_5DL_B0BA7AE9E	0	0	0	0	2	23	6	1	0	0	0	4	4	0	0	4	0	26	1	0	0	0	0	0	4
Traes_5DL_B5B3C9976	0	0	0	0	0	0	0	0	0	0	0	4	1	0	0	1	0	0	0	0	0	0	2	0	4
Traes_5DL_D7DD6CA07	7	2	11	7	8	0	0	7	7	7	3	0	13	3	5	4	0	0	7	13	5	15	3	5	4
Traes_5DS_A37C42B50	0	0	0	0	0	0	0	0	0	0	0	0	0	0	0	0	0	0	0	0	0	0	0	0	4
Traes_5DS_A37C42B501	0	0	0	0	0	0	0	0	0	0	0	0	0	0	0	0	0	0	0	0	0	0	0	0	4
Traes_5DS_BE6F6434E	4	6	1	9	11	7	4	5	7	1	13	5	6	2	8	5	5	4	3	5	5	5	9	7	4
Traes_5DS_FA576F870	0	0	0	0	0	0	0	0	0	4	0	0	0	0	0	0	0	0	0	0	0	0	0	0	4
Traes_6AS_612D9738F	0	0	1	3	2	2	0	0	0	0	0	0	0	3	0	0	0	13	0	2	0	0	3	0	4
Traes_6AS_A8C8A0C97	0	0	0	0	0	4	0	0	0	0	0	0	0	0	0	0	0	0	0	0	0	0	0	0	4
Traes_6AS_F470584B2	0	0	0	0	0	0	0	0	0	0	0	0	0	0	0	0	0	0	0	0	0	0	0	0	4
Traes_6BL_CEE3C1C86	0	0	0	0	0	0	0	0	0	0	0	0	0	0	0	0	0	0	0	0	0	0	0	0	4
Traes_6BS_4EED05084	0	0	0	0	0	0	0	0	0	0	0	0	0	0	0	0	0	0	0	0	0	0	0	0	4
Traes_6BS_DB8A7FC9B1	0	0	0	0	0	0	0	0	0	0	0	0	0	0	0	0	0	0	0	0	0	0	0	0	4
Traes_6BS_E96E17B28	0	0	0	0	0	0	0	0	0	0	0	0	0	0	0	0	0	0	0	0	0	0	0	0	4
Traes_6BS_E96E17B281	0	0	0	0	0	0	0	0	0	0	0	0	0	0	0	0	0	0	0	0	0	0	0	0	4
Traes_7AL_3494CBFFA	0	0	0	0	0	0	0	0	0	0	0	0	0	0	0	0	0	0	0	0	0	0	0	0	4
Traes_7AL_5AD772D91	0	0	0	0	3	17	0	3	3	0	0	4	0	0	0	3	7	9	0	0	0	0	2	0	4
Traes_7AL_DB43A0ABE	0	0	0	0	0	0	0	0	0	0	0	0	0	0	0	0	0	0	0	0	0	0	0	0	4
Traes_7AS_4616F178C	0	0	0	0	0	0	0	0	0	0	0	0	0	0	0	0	0	0	0	0	0	0	0	0	4
Traes_7AS_770B6446B	4	3	2	4	2	6	0	0	3	4	2	4	4	6	3	4	0	1	0	4	2	3	0	8	4
Traes_7AS_AE09901C9	0	0	0	0	0	0	1	0	0	0	0	0	0	0	0	0	0	0	0	0	0	0	0	0	4
Traes_7AS_B67AF8F4D	0	0	0	0	0	0	0	0	0	0	0	0	0	0	0	0	0	0	0	0	0	0	0	0	4
Traes_7AS_CE85DC6A4	0	0	0	0	0	0	0	0	0	0	0	0	0	0	0	0	0	0	0	0	0	0	0	0	4
Traes_7AS_E834DBE09	0	0	0	0	0	0	0	0	0	0	0	0	0	0	0	0	0	0	0	0	0	0	0	0	4
Traes_7BL_797FAB3B3	6	3	1	0	0	0	3	0	2	0	0	0	0	0	0	0	0	0	0	2	2	0	0	0	4
Traes_7BL_B78FAD060	0	0	0	0	0	0	0	0	0	0	0	0	0	0	0	0	0	0	0	0	0	0	0	0	4
Traes_7DL_0406EFDE9	0	0	0	0	0	0	0	0	0	0	0	0	0	0	0	0	0	0	0	0	0	0	0	0	4
Traes_7DL_DC93F93CD	0	0	2	7	3	1	1	2	6	8	8	13	3	2	7	5	9	14	4	3	4	3	9	8	4
Traes_7DS_CE65021D7	0	0	0	0	0	0	0	0	0	0	0	0	0	0	0	0	0	0	0	0	0	0	0	0	4
Traes_1BS_DDE53AF02	83	103	78	117	124	143	111	71	71	89	102	61	88	75	85	94	104	111	71	88	74	6	121	75	5
Traes_1DS_D0A4C0082	136	94	124	11	173	352	93	76	75	83	87	65	158	72	96	12	23	293	104	71	48	65	63	88	5
Traes_2AS_48F5EBFF7	107	178	201	158	75	84	152	149	194	98	4	18	134	167	209	105	88	91	122	162	163	74	34	12	5
Traes_2BL_F3D782EF8	73	87	93	51	91	73	103	88	94	63	128	114	87	87	96	57	76	73	62	75	106	54	112	158	5
Traes_3B_23B7A9A57	76	114	116	196	129	208	12	104	133	99	51	83	82	106	151	118	133	228	86	9	98	101	42	76	5
Traes_3B_5ED60406B	93	52	99	99	123	111	99	72	77	85	119	85	102	78	109	9	101	129	77	69	76	78	121	104	5
Traes_4BL_7C8EE9E52	147	154	129	155	157	136	159	147	152	154	171	178	182	147	179	151	134	155	182	151	172	145	168	184	5
Traes_4BL_D03F777D1	69	96	95	67	114	71	8	69	112	127	131	108	79	66	91	81	96	84	82	83	97	84	91	108	5
Traes_4DS_CFAB051C4	85	9	92	133	127	198	75	89	98	135	98	97	8	67	82	117	142	265	94	71	88	108	109	88	5
Traes_5AS_7388C63CB	222	227	224	22	232	248	137	209	215	17	147	142	154	185	177	147	173	199	117	181	182	122	13	146	5
Traes_5BL_6E5FBD11D	172	212	20	225	226	206	193	225	207	206	192	143	162	204	226	188	194	179	158	243	19	202	178	149	5
Traes_5BL_B013EB81C	144	164	119	171	143	146	141	149	194	168	174	181	125	142	146	14	17	131	118	147	163	174	15	129	5
Traes_5BL_E9E1CC3D7	165	188	25	184	116	115	132	194	165	173	158	146	169	234	198	231	148	112	184	247	181	231	143	153	5
Traes_5BS_5192ACC61	108	119	84	94	129	167	94	11	117	93	88	62	10	119	107	85	121	14	87	101	97	64	84	72	5
Traes_5DL_63F6E8668	194	184	172	178	185	174	184	208	204	227	216	19	164	175	213	158	21	197	178	199	225	215	221	184	5
Traes_5DL_FFD922B8E	21	67	149	17	143	186	5	47	119	133	7	62	41	85	154	185	158	183	35	49	125	86	73	64	5
Traes_5DS_9277AC663	109	147	119	124	151	18	83	136	124	11	81	101	113	115	143	114	155	176	82	124	121	105	78	61	5
Traes_7AS_3692C2D40	99	102	117	103	96	99	83	84	102	106	111	97	86	95	106	85	8	71	76	101	113	93	124	92	5
Traes_7AS_98A923E4D	53	119	88	88	87	58	98	83	94	9	116	93	71	87	89	81	71	88	83	109	88	66	108	108	5
Traes_7DS_13C0CBE73	99	118	76	98	119	68	8	104	117	99	129	128	88	91	81	85	88	7	98	97	97	94	109	113	5
Traes_1AL_8955C1103	12	16	29	34	94	226	9	25	2	12	4	5	17	25	38	23	77	215	13	12	16	12	5	11	6
Traes_1AS_CBD6D1EA5	24	57	32	33	88	17	4	54	42	27	38	36	38	2	24	32	52	153	47	55	24	3	23	4	6
Traes_1AS_E91219F7E	19	2	21	3	73	144	33	21	16	8	14	17	29	21	28	22	55	103	28	18	15	5	13	5	6
Traes_1DL_645A2ECC0	12	19	59	95	107	328	2	18	16	48	1	32	27	16	42	92	119	274	2	18	11	27	3	24	6
Traes_1DL_71BB2A0FC	16	25	28	23	4	117	21	29	18	13	5	12	14	21	18	24	33	99	12	19	16	28	9	15	6
Traes_1DS_3E8E0BE88	8	29	54	41	68	149	18	29	47	22	17	16	13	39	35	23	57	143	3	32	51	27	14	17	6
Traes_3AS_7CE033286	58	53	17	45	44	198	33	49	6	17	11	13	49	26	17	43	76	155	54	18	13	14	11	18	6
Traes_3B_0B1AC9C8D	13	23	21	44	22	143	24	24	47	37	4	32	14	25	35	41	44	122	14	2	35	17	3	33	6
Traes_4AS_36CB7931F	27	31	24	58	9	217	24	21	28	2	23	11	29	24	28	4	8	221	36	27	13	21	13	12	6
Traes_4BS_51ADFA071	24	19	19	33	67	203	19	11	15	13	13	23	2	19	18	3	64	185	25	25	11	24	22	17	6
Traes_4DL_92CE4A8D1	17	11	1	24	58	14	17	14	23	8	5	15	24	1	19	8	45	96	24	12	15	13	9	8	6
Traes_5BL_2D1D16169	29	3	31	62	147	248	3	14	23	23	14	15	26	28	24	49	136	259	3	16	12	12	9	16	6
Traes_5BS_D1BA3D7D3	27	52	98	129	172	276	2	35	43	23	21	1	22	5	79	103	15	22	26	54	57	16	17	1	6
Traes_5DL_2AE59A2BA	8	11	18	25	5	118	13	9	16	8	1	6	13	7	21	26	65	105	7	5	17	15	1	16	6
Traes_5DL_A8BEFB5BB	23	34	29	2	52	66	15	41	15	1	11	7	12	32	22	22	52	68	7	16	1	8	9	17	6
Traes_1AL_657856E06	886	1384	1205	1387	1716	2404	722	726	67	435	181	209	841	948	1142	898	155	2215	54	687	633	371	255	217	7
Traes_1BL_3765A51EC	405	663	589	62	1034	1784	315	332	197	88	53	37	439	525	522	441	1137	1513	274	253	218	76	54	57	7
Traes_1DS_1A966E69F	277	369	372	496	311	486	273	237	278	344	183	247	251	268	292	354	249	454	271	185	211	258	149	228	7
Traes_2AL_85270A404	276	187	469	423	375	374	258	223	465	489	36	459	255	294	464	538	33	365	31	239	559	43	374	503	7
Traes_2BS_26A877813	343	442	458	307	341	759	382	342	389	171	136	76	457	368	374	302	358	586	397	353	341	192	135	11	7
Traes_3AL_E8C6D2761	387	492	384	432	535	449	49	456	494	427	527	715	506	448	559	42	527	574	412	376	47	427	541	627	7
Traes_3DS_3CD0E7C53	415	436	233	398	58	927	32	459	201	182	188	178	34	334	262	301	517	99	379	278	221	157	146	165	7
Traes_4AL_3339E4870	226	345	353	373	48	593	246	264	236	294	207	269	195	266	31	317	437	592	223	292	247	272	208	225	7
Traes_4AL_A06C88922	747	638	555	1026	389	854	906	718	566	72	232	362	709	573	52	761	395	751	804	587	542	807	266	392	7
Traes_4AS_2197EE051	228	208	165	182	216	203	26	234	235	18	225	224	25	213	236	203	215	205	225	234	187	182	226	225	7
Traes_4BS_53AF230A0	181	21	248	294	436	552	153	223	242	227	227	193	196	237	255	217	394	526	185	218	217	19	185	201	7
Traes_4DL_469179461	344	312	254	398	315	548	425	332	341	408	252	386	423	304	339	329	309	533	421	332	329	399	295	375	7
Traes_4DL_E6C3B58E4	22	248	245	272	247	205	287	249	29	253	283	356	264	26	283	329	241	243	261	222	28	282	265	331	7
Traes_5AL_72929F651	239	444	418	365	367	31	302	47	371	309	341	259	274	403	397	334	358	338	314	433	394	269	327	228	7
Traes_5BL_E956B149A	165	217	259	247	486	645	135	272	163	137	206	238	122	231	175	179	472	647	192	182	119	116	168	283	7
Traes_5DL_935157A12	354	352	529	857	497	1023	492	318	471	839	505	828	38	28	513	603	453	967	388	317	46	698	405	713	7
Traes_5DL_9F421ABDC	339	417	446	41	324	376	333	39	411	428	35	285	324	419	394	339	369	324	352	418	398	371	354	267	7
Traes_5DL_D6E35133A	313	322	541	676	406	955	462	351	489	741	42	716	319	244	378	601	373	801	357	259	417	608	374	603	7
Traes_1AS_7672884C6	744	739	775	783	93	1096	751	818	747	703	669	643	694	722	708	731	872	106	674	709	764	753	719	70	8
Traes_1AS_9D59F9C89	100	64	482	1666	1117	2357	959	677	397	1145	581	156	937	59	479	1313	908	1793	813	558	355	1027	432	1325	8
Traes_1DS_FD8511876	1709	1193	1001	3287	2568	4772	1794	1249	1045	2572	1339	338	1546	853	1072	2707	1921	4516	1496	992	983	2463	113	2985	8
Traes_2DL_217C5814F	671	708	1113	755	741	758	808	696	1017	828	787	957	805	813	110	79	779	85	679	679	1085	802	748	1006	8
Traes_3AL_F205FA0941	964	1108	1415	1452	1838	2072	1065	1016	1337	1245	1581	1537	936	1016	140	1289	1708	2111	1161	908	1257	1088	1221	1361	8
Traes_3B_6DA721FB8	1916	1847	2231	2367	2269	2809	1971	1992	1913	1976	2026	2206	1833	1748	2185	2102	2196	2692	1785	1592	1818	1805	1834	2037	8
Traes_3B_D47C46EC2	3331	4162	4205	2967	3775	323	3575	4265	3583	2756	3528	3422	3956	4473	385	3094	3628	3502	3585	3747	380	2819	3721	3314	8
Traes_3DL_B1E3D279A	2717	256	2641	2822	3745	4652	2833	2751	2646	2393	3178	3245	2629	2356	2584	2842	355	4421	2492	215	225	2295	2791	339	8
Traes_5BL_051A88B95	1036	892	1418	1878	1436	286	1187	846	1371	1916	1243	2141	974	695	1177	181	1231	2777	997	737	1281	1601	110	1827	8
Traes_7DS_91647DECC	2295	2308	2393	3181	371	599	2059	2293	1774	2397	1342	1841	2119	2303	2272	2673	3263	5327	1752	1809	1649	1877	1401	1808	8
Traes_1AS_3FDE06628	0	0	0	0	2	5	0	0	0	0	0	0	0	0	0	0	33	5	0	0	0	0	0	0	9
Traes_1AS_77FA29CF3	0	0	4	5	13	32	0	0	3	0	2	3	1	3	6	2	29	42	8	0	8	0	3	0	9
Traes_1BL_34A2B91B8	0	0	0	3	6	34	0	0	0	0	0	0	0	0	0	0	5	25	0	0	0	0	0	0	9
Traes_1BL_B0C337630	9	2	2	7	4	33	1	5	6	5	0	0	11	3	3	4	4	29	1	2	0	2	0	0	9
Traes_1DL_DD6CFF0F3	13	21	0	26	33	148	11	1	5	3	2	7	9	2	4	27	41	172	8	0	4	0	3	3	9
Traes_2AL_0419377A7	0	0	0	0	12	52	0	0	0	0	0	0	0	0	0	0	5	58	0	0	0	0	0	0	9
Traes_2AL_24740AC23	0	0	0	5	7	87	0	0	0	0	0	0	0	0	0	0	1	64	0	0	0	0	0	0	9
Traes_2AL_6DD8C60DB	0	0	0	5	46	106	0	0	0	0	0	0	0	0	0	0	4	116	0	0	0	0	0	0	9
Traes_2DL_311457A3D	0	0	0	0	12	24	0	0	0	0	0	0	0	0	0	0	13	35	0	0	0	0	0	0	9
Traes_2DL_33EC197D7	0	0	0	2	21	108	0	0	0	0	0	0	0	0	0	0	25	95	0	0	0	0	0	0	9
Traes_2DL_D76DEF4A8	0	0	0	0	7	39	0	0	0	0	0	0	0	0	0	0	9	25	0	0	0	0	0	0	9
Traes_3AL_286D19F22	4	3	7	9	17	8	0	0	0	0	0	0	1	0	1	9	22	88	0	0	2	1	0	0	9
Traes_3AL_BBEB3E751	0	0	1	5	26	71	0	0	0	0	0	0	5	2	2	6	25	59	3	1	0	0	0	5	9
Traes_3AL_FA14B19A6	9	4	4	12	14	83	1	2	5	3	7	4	5	4	8	6	27	125	6	3	0	4	14	6	9
Traes_3AS_9165253EC	7	7	3	8	6	78	6	11	0	0	0	3	6	9	5	11	31	81	1	6	2	0	3	4	9
Traes_3DL_FAF266424	0	0	0	0	6	76	0	0	0	0	0	0	5	0	0	0	11	99	0	0	0	0	0	0	9
Traes_4AL_B0A4318F5	5	8	1	23	77	133	0	2	0	0	0	0	0	0	8	12	59	133	0	0	1	0	0	0	9
Traes_4AL_DEF089EE0	0	3	3	22	33	95	0	3	0	0	0	0	0	0	7	8	67	106	0	0	0	0	0	0	9
Traes_4AS_A3160B01C	0	5	7	39	44	62	3	0	12	4	4	7	0	8	8	21	35	86	0	1	2	0	4	0	9
Traes_4DS_B7F6F6B61	0	0	0	6	14	23	0	0	0	0	0	0	4	0	2	3	13	36	0	0	0	0	0	0	9
Traes_6AS_A2A2B273C	0	2	7	7	19	36	3	0	3	2	3	0	1	0	8	3	3	77	6	8	6	3	4	0	9
Traes_6BS_048C0BAE6	0	0	1	2	4	23	0	0	0	0	0	0	1	0	0	1	3	37	0	2	0	3	2	0	9
Traes_6BS_645BFA432	6	5	4	18	38	15	4	0	0	3	2	0	2	9	8	9	52	21	4	3	0	3	3	0	9
Traes_6DS_0652B3295	8	9	13	19	32	161	3	2	7	3	0	0	13	8	7	9	27	92	3	6	9	3	3	0	9
Traes_7AS_7AD539041	0	0	0	0	21	43	0	0	0	0	0	0	0	0	0	2	17	59	0	0	0	0	0	0	9
Traes_7AS_7E3B5130D	0	0	3	5	49	125	0	0	0	0	1	0	3	0	1	9	35	128	0	0	0	0	0	0	9
Traes_7BL_5CF2C67A3	0	0	0	0	16	36	0	0	0	0	0	0	0	0	0	0	6	28	0	0	0	0	0	0	9
Traes_7DL_4C3A77D7A	0	0	0	0	38	56	0	0	0	0	0	0	0	0	0	1	23	49	0	0	0	0	0	0	9
Traes_7DS_1D44614AE	0	0	0	0	7	95	0	0	0	0	0	0	0	0	0	1	13	74	0	0	0	0	0	0	9
Traes_7DS_D11C7F86E	3	4	11	18	98	237	0	0	3	0	0	3	0	6	1	19	81	205	0	0	0	0	4	0	9
Traes_1AL_BEB451473	57	33	23	36	44	46	31	28	33	5	77	47	58	39	47	47	45	35	5	24	62	45	71	63	10
Traes_2AL_A60CCB86B	33	45	37	37	36	29	4	4	39	32	47	26	37	37	4	42	41	4	25	35	34	33	39	3	10
Traes_2DL_40765C6BA	34	38	38	46	31	27	39	39	33	37	34	4	37	25	4	31	38	43	37	35	32	43	41	48	10
Traes_3B_929EEB168	53	41	64	58	32	41	53	58	57	58	39	44	44	47	48	47	4	39	49	5	57	46	4	5	10
Traes_3DL_B781DEF97	35	35	38	27	42	65	33	33	35	42	42	55	23	18	3	34	38	41	31	32	32	35	38	52	10
Traes_4AL_145D49478	43	41	54	31	29	4	52	43	59	37	37	44	45	37	43	42	32	35	4	42	54	32	58	61	10
Traes_4AL_6BD5FC27A	58	53	63	76	64	48	77	86	81	6	104	73	6	68	71	55	84	78	57	73	66	53	83	74	10
Traes_4AL_E1A45DF73	43	45	55	56	77	86	36	61	55	64	49	73	37	4	7	67	89	89	38	61	58	54	64	51	10
Traes_4BL_F8E57B81A	84	66	55	95	54	88	92	57	64	99	49	85	102	71	65	7	72	126	134	8	66	114	44	85	10
Traes_5BS_0736D4AEA	53	71	56	69	81	76	39	56	64	61	5	41	54	56	65	64	79	73	56	57	67	62	41	47	10
Traes_5DL_F0E535970	4	53	56	36	57	52	33	33	47	37	48	4	38	55	53	59	35	43	43	25	59	45	62	48	10
Traes_6BL_12D588DC7	29	12	18	77	7	37	45	19	26	107	35	136	18	9	22	72	11	44	35	8	11	71	17	85	10
Traes_6DL_2E37AE82C	47	48	43	63	45	6	6	56	58	65	46	77	51	54	66	52	44	4	62	53	75	74	3	62	10
Traes_6DS_AFF268B3B	9	55	42	142	61	167	77	49	6	168	115	307	66	45	38	99	43	123	87	43	22	141	61	222	10
Traes_7AL_9C0F2CE94	4	33	54	47	5	49	35	31	4	33	55	38	29	57	42	43	38	38	45	58	39	29	45	4	10
Traes_7BS_07D7DA59D	63	76	71	63	55	68	73	72	91	64	88	9	44	72	77	73	88	73	84	8	83	69	112	8	10
Traes_7BS_F724CA781	53	78	57	8	57	67	71	76	86	97	63	96	76	64	74	65	69	48	46	63	74	93	105	87	10
Traes_7BS_F90672B74	51	76	51	38	68	23	42	71	55	54	68	84	51	43	59	56	59	31	44	57	57	27	63	99	10
Traes_7DS_FDC2AB87A	45	56	58	44	47	69	49	5	68	58	8	69	51	57	36	45	47	53	42	53	44	7	58	7	10
